# Supplementary material for: The Impact of Rainfall on Soil Moisture Dynamics in a Foggy Desert
Source: PLoS One. 2016 Oct 20;11(10):e0164982. doi: 10.1371/journal.pone.0164982 (PMC5072646; doi:10.1371/journal.pone.0164982)
Supplement: S1 Table — (XLSX) [file pone.0164982.s001.xlsx]

## Sheet: Gravel plain Gobabeb
TIMESTAMP	bare soil 7.5cm	bare soil 22.5cm	vegetation 7.5cm	Rain
Unit	m^3/m^3	m^3/m^3	m^3/m^3	mm
2014-01-02	2.14167	0.791667	2.6625	0
2014-01-03	2.10833	0.8375	2.70417	0
2014-01-04	2.04583	0.775	2.62083	0
2014-01-05	2.1	0.779167	2.71667	0
2014-01-06	2.05833	0.779167	2.6875	0
2014-01-07	2.02917	0.770833	2.64583	0
2014-01-08	2.05833	0.775	2.64583	0
2014-01-09	2.08333	0.791667	2.65417	0
2014-01-10	2.1125	0.804167	2.7125	0
2014-01-11	2.12083	0.833333	2.7875	0
2014-01-12	2.1	0.820833	2.75833	0
2014-01-13	2.12083	0.833333	2.84167	0
2014-01-14	2.075	0.820833	2.77917	0
2014-01-15	2.1125	0.825	2.83333	0
2014-01-16	2.12083	0.85	2.91667	0
2014-01-17	2.12083	0.85	2.91667	0
2014-01-18	2.07083	0.845833	2.83333	0
2014-01-19	2.12083	0.795833	2.91667	0
2014-01-20	2.10417	0.820833	2.85833	0
2014-01-21	2.09167	0.816667	2.90833	0
2014-01-22	2.09167	0.825	3.0125	0
2014-01-23	2.07917	0.808333	2.99167	0
2014-01-24	2.06667	0.808333	2.96667	0
2014-01-25	2.07083	0.808333	2.9375	0
2014-01-26	2.05417	0.7875	2.8875	0
2014-01-27	2.02083	0.758333	2.825	0
2014-01-28	2.02917	0.741667	2.82917	0
2014-01-29	2.05417	0.754167	2.87083	0
2014-01-30	2.075	0.770833	2.90417	0
2014-01-31	2.05	0.766667	2.9	0
2014-02-01	2.0375	0.75	2.87083	0
2014-02-02	2.04583	0.733333	2.8875	0
2014-02-03	2.075	0.754167	2.95	0
2014-02-04	2.02917	0.741667	2.9	0
2014-02-05	2.07083	0.758333	2.95417	0
2014-02-06	2.06667	0.7625	2.92917	0
2014-02-07	2.04583	0.75	2.91667	0
2014-02-08	2.05	0.745833	2.91667	0
2014-02-09	2.04167	0.75	2.8875	0
2014-02-10	2.04583	0.725	2.85833	0
2014-02-11	2.07917	0.7625	2.94167	0
2014-02-12	2.0375	0.741667	2.92917	0
2014-02-13	2.14583	0.7625	3.075	0
2014-02-14	2.14583	0.816667	3.09583	0
2014-02-15	2.1375	0.8375	3.13333	0
2014-02-16	2.15417	0.858333	3.15833	0
2014-02-17	2.13333	0.833333	3.1125	0
2014-02-18	2.14583	0.829167	3.12917	0
2014-02-19	2.09583	0.816667	3.07083	0
2014-02-20	2.06667	0.7875	3.05833	0
2014-02-21	2.0125	0.733333	3.025	0
2014-02-22	2.00417	0.716667	3	0
2014-02-23	1.98333	0.7625	3.025	0
2014-02-24	1.97083	0.7875	3.01667	0
2014-02-25	2.03333	0.841667	3.07083	0
2014-02-26	1.96667	0.808333	2.97917	0
2014-02-27	2	0.775	3	0
2014-02-28	2	0.7875	3.03333	0
2014-03-01	1.97917	0.775	2.99167	0
2014-03-02	1.93333	0.745833	2.91667	0
2014-03-03	1.9125	0.7125	2.8375	0
2014-03-04	1.92917	0.708333	2.83333	0
2014-03-05	1.93333	0.7125	2.85417	0
2014-03-06	1.94583	0.729167	2.85833	0
2014-03-07	1.95417	0.745833	2.8875	0
2014-03-08	1.94583	0.754167	2.825	0
2014-03-09	1.92083	0.720833	2.7625	0
2014-03-10	1.8875	0.691667	2.69583	0
2014-03-11	1.89167	0.679167	2.6625	0
2014-03-12	1.86667	0.658333	2.65	0
2014-03-13	1.87917	0.654167	2.65	0
2014-03-14	1.9	0.679167	2.69583	0
2014-03-15	1.94167	0.708333	2.70417	0
2014-03-16	1.97917	0.766667	2.7625	0
2014-03-17	2.0375	0.804167	2.7875	0
2014-03-18	2.05417	0.833333	2.825	0
2014-03-19	1.975	0.8125	2.725	0
2014-03-20	1.90417	0.766667	2.625	0
2014-03-21	1.90417	0.733333	2.60833	0
2014-03-22	1.92083	0.754167	2.6	0
2014-03-23	1.84583	0.704167	2.49583	0
2014-03-24	1.89583	0.658333	2.55833	0
2014-03-25	1.90417	0.65	2.58333	0
2014-03-26	1.87917	0.633333	2.54167	0
2014-03-27	1.89583	0.679167	2.5875	0
2014-03-28	1.95	0.716667	2.60417	0
2014-03-29	1.9375	0.733333	2.58333	0
2014-03-30	1.90833	0.708333	2.5625	0
2014-03-31	1.85417	0.6875	2.5	0
2014-04-01	1.82083	0.65	2.45	0
2014-04-02	1.80833	0.6125	2.42917	0
2014-04-03	1.82917	0.625	2.45	0
2014-04-04	1.875	0.65	2.5	0
2014-04-05	1.88333	0.683333	2.50833	0
2014-04-06	1.90417	0.695833	2.5125	0
2014-04-07	1.96667	0.704167	2.58333	0
2014-04-08	2.00417	0.745833	2.6125	0
2014-04-09	1.97083	0.745833	2.60417	0
2014-04-10	1.925	0.741667	2.54583	0
2014-04-11	1.90417	0.7	2.51667	0
2014-04-12	1.9	0.704167	2.5	0
2014-04-13	1.93333	0.670833	2.53333	0
2014-04-14	1.95417	0.675	2.59583	0
2014-04-15	1.95833	0.695833	2.61667	0
2014-04-16	1.95	0.695833	2.59583	0
2014-04-17	1.94583	0.695833	2.57917	0
2014-04-18	1.94167	0.7	2.57083	0
2014-04-19	1.99167	0.7375	2.60833	0
2014-04-20	1.975	0.741667	2.59583	0
2014-04-21	1.925	0.708333	2.525	0
2014-04-22	1.84583	0.6625	2.45	0
2014-04-23	1.79583	0.583333	2.37917	0
2014-04-24	1.79167	0.5625	2.37917	0
2014-04-25	1.8375	0.5875	2.4125	0
2014-04-26	1.86667	0.6125	2.44167	0
2014-04-27	1.89583	0.645833	2.49167	0
2014-04-28	1.875	0.6625	2.4625	0
2014-04-29	1.875	0.666667	2.42917	0
2014-04-30	1.8625	0.658333	2.40417	0
2014-05-01	1.8625	0.65	2.39583	0
2014-05-02	1.8375	0.645833	2.37917	0
2014-05-03	1.875	0.6375	2.38333	0
2014-05-04	1.85417	0.641667	2.35417	0
2014-05-05	1.8375	0.629167	2.35417	0
2014-05-06	1.84583	0.629167	2.35833	0
2014-05-07	1.84167	0.629167	2.3375	0
2014-05-08	1.7875	0.570833	2.29167	0
2014-05-09	1.77083	0.5375	2.275	0
2014-05-10	1.77917	0.5375	2.2875	0
2014-05-11	1.78333	0.541667	2.30833	0
2014-05-12	1.82083	0.558333	2.34583	0
2014-05-13	1.84167	0.6	2.35417	0
2014-05-14	1.84167	0.616667	2.35	0
2014-05-15	1.8125	0.5875	2.32083	0
2014-05-16	1.78333	0.566667	2.26667	0
2014-05-17	1.73333	0.545833	2.22083	0
2014-05-18	1.7125	0.516667	2.20417	0
2014-05-19	1.7	0.479167	2.18333	0
2014-05-20	1.72083	0.466667	2.2	0
2014-05-21	1.70417	0.454167	2.20833	0
2014-05-22	1.72083	0.470833	2.24167	0
2014-05-23	1.775	0.5125	2.27083	0
2014-05-24	1.79583	0.5375	2.27917	0
2014-05-25	1.82083	0.533333	2.34167	0
2014-05-26	1.84167	0.554167	2.35833	0
2014-05-27	1.80417	0.554167	2.31667	0
2014-05-28	1.79583	0.541667	2.29167	0
2014-05-29	1.77917	0.541667	2.26667	0
2014-05-30	1.775	0.533333	2.2625	0
2014-05-31	1.79167	0.5375	2.27083	0
2014-06-01	1.75	0.529167	2.22917	0
2014-06-02	1.7125	0.479167	2.2125	0
2014-06-03	1.69167	0.4625	2.18333	0
2014-06-04	1.64583	0.441667	2.14167	0
2014-06-05	1.65833	0.416667	2.1625	0
2014-06-06	1.6625	0.420833	2.15833	0
2014-06-07	1.71667	0.441667	2.20833	0
2014-06-08	1.675	0.454167	2.17917	0
2014-06-09	1.6125	0.429167	2.1	0
2014-06-10	1.65833	0.425	2.14167	0
2014-06-11	1.7875	0.470833	2.23333	0
2014-06-12	1.77083	0.5125	2.22917	0
2014-06-13	1.75	0.5	2.22083	0
2014-06-14	1.66667	0.4625	2.15	0
2014-06-15	1.67083	0.433333	2.14167	0
2014-06-16	1.69583	0.429167	2.18333	0
2014-06-17	1.7125	0.433333	2.20833	0
2014-06-18	1.69583	0.433333	2.19167	0
2014-06-19	1.72917	0.429167	2.225	0
2014-06-20	1.78333	0.4875	2.28333	0
2014-06-21	1.75833	0.5	2.25833	0
2014-06-22	1.77083	0.5	2.27083	0
2014-06-23	1.78333	0.5	2.27083	0
2014-06-24	1.775	0.491667	2.25	0
2014-06-25	1.6875	0.470833	2.17083	0
2014-06-26	1.74583	0.429167	2.17917	0
2014-06-27	1.72917	0.420833	2.2125	0
2014-06-28	1.75833	0.429167	2.25417	0
2014-06-29	1.7875	0.445833	2.30417	0
2014-06-30	1.8	0.5	2.32083	0
2014-07-01	1.76667	0.466667	2.26667	0
2014-07-02	1.75833	0.445833	2.27083	0
2014-07-03	1.75833	0.441667	2.30417	0
2014-07-04	1.72917	0.429167	2.27083	0
2014-07-05	1.8	0.416667	2.30417	0.656084
2014-07-06	1.82083	0.383333	2.3	0
2014-07-07	1.85833	0.375	2.38333	0
2014-07-08	1.90417	0.429167	2.5375	0
2014-07-09	1.875	0.4625	2.60833	0
2014-07-10	1.8375	0.5125	2.59167	0
2014-07-11	1.77917	0.479167	2.4875	0
2014-07-12	1.75833	0.45	2.42083	0
2014-07-13	1.78333	0.445833	2.45417	0
2014-07-14	1.83333	0.5125	2.51667	0
2014-07-15	1.825	0.520833	2.475	0
2014-07-16	1.825	0.525	2.44583	0
2014-07-17	1.7375	0.4875	2.32917	0
2014-07-18	1.69167	0.445833	2.26667	0
2014-07-19	1.67917	0.420833	2.25833	0
2014-07-20	1.71667	0.425	2.28333	0
2014-07-21	1.77083	0.45	2.3375	0
2014-07-22	1.7625	0.4625	2.33333	0
2014-07-23	1.7875	0.491667	2.34167	0
2014-07-24	1.71667	0.475	2.26667	0
2014-07-25	1.67917	0.408333	2.2125	0
2014-07-26	1.67917	0.383333	2.20833	0
2014-07-27	1.75	0.425	2.29167	0
2014-07-28	1.79583	0.454167	2.32917	0
2014-07-29	1.8	0.516667	2.325	0
2014-07-30	1.8	0.525	2.31667	0
2014-07-31	1.79167	0.5125	2.3	0
2014-08-01	1.80833	0.5	2.3125	0
2014-08-02	1.77083	0.475	2.2875	0
2014-08-03	1.75833	0.4625	2.275	0
2014-08-04	1.74167	0.4625	2.25	0
2014-08-05	1.6875	0.441667	2.2125	0
2014-08-06	1.67083	0.404167	2.18333	0
2014-08-07	1.65833	0.391667	2.19167	0
2014-08-08	1.725	0.420833	2.23333	0
2014-08-09	1.73333	0.425	2.25833	0
2014-08-10	1.6875	0.429167	2.225	0
2014-08-11	1.71667	0.429167	2.24583	0
2014-08-12	1.70833	0.425	2.20417	0
2014-08-13	1.6875	0.375	2.19167	0
2014-08-14	1.70833	0.391667	2.24583	0
2014-08-15	1.7625	0.425	2.2875	0
2014-08-16	1.84167	0.475	2.375	0
2014-08-17	1.80417	0.483333	2.35	0
2014-08-18	1.77083	0.470833	2.29167	0
2014-08-19	1.8	0.45	2.33333	0
2014-08-20	1.81667	0.4625	2.36667	0
2014-08-21	1.77083	0.445833	2.35	0
2014-08-22	1.77917	0.441667	2.34583	0
2014-08-23	1.75833	0.454167	2.3375	0
2014-08-24	1.7625	0.470833	2.3375	0
2014-08-25	1.75833	0.4625	2.2875	0
2014-08-26	1.79167	0.45	2.32083	0
2014-08-27	1.74167	0.45	2.30833	0
2014-08-28	1.75	0.441667	2.2875	0
2014-08-29	1.75833	0.4375	2.3125	0
2014-08-30	1.84167	0.5	2.375	0
2014-08-31	1.8	0.516667	2.35	0
2014-09-01	1.72917	0.5	2.2625	0
2014-09-02	1.74167	0.4625	2.23333	0
2014-09-03	1.7875	0.45	2.275	0
2014-09-04	1.85833	0.504167	2.375	0
2014-09-05	1.825	0.533333	2.35	0
2014-09-06	1.85	0.5375	2.35833	0
2014-09-07	1.85	0.55	2.34583	0
2014-09-08	1.8125	0.554167	2.29167	0
2014-09-09	1.7875	0.55	2.2625	0
2014-09-10	1.7625	0.520833	2.22083	0
2014-09-11	1.7625	0.479167	2.20833	0
2014-09-12	1.74583	0.466667	2.19583	0
2014-09-13	1.80417	0.479167	2.23333	0
2014-09-14	1.82917	0.5	2.2625	0
2014-09-15	1.86667	0.504167	2.30417	0
2014-09-16	1.8625	0.5125	2.3375	0
2014-09-17	1.82917	0.479167	2.29167	0
2014-09-18	1.85	0.45	2.3125	0
2014-09-19	1.8375	0.458333	2.34167	0
2014-09-20	1.87083	0.5	2.4	0
2014-09-21	1.82917	0.545833	2.35	0
2014-09-22	1.81667	0.5375	2.30833	0
2014-09-23	1.8375	0.495833	2.3125	0.984125
2014-09-24	1.975	0.504167	2.475	0
2014-09-25	1.89167	0.529167	2.54583	0
2014-09-26	1.85	0.529167	2.50417	0
2014-09-27	1.84583	0.5	2.475	0
2014-09-28	1.80833	0.466667	2.4125	0
2014-09-29	1.8375	0.475	2.40833	0
2014-09-30	1.80833	0.483333	2.40833	0
2014-10-01	1.8375	0.504167	2.425	0
2014-10-02	1.82917	0.529167	2.39167	0
2014-10-03	1.85417	0.525	2.39167	0
2014-10-04	1.85833	0.541667	2.39167	0
2014-10-05	1.86667	0.541667	2.3875	0
2014-10-06	1.85833	0.5375	2.39583	0
2014-10-07	1.87083	0.5375	2.425	0
2014-10-08	1.87917	0.541667	2.42083	0
2014-10-09	1.85833	0.545833	2.42083	0
2014-10-10	1.79583	0.5125	2.35	0
2014-10-11	1.8625	0.516667	2.3875	0
2014-10-12	1.8625	0.545833	2.41667	0
2014-10-13	1.8875	0.579167	2.41667	0
2014-10-14	1.84583	0.558333	2.3625	0
2014-10-15	1.875	0.55	2.375	0
2014-10-16	1.85417	0.55	2.3625	0
2014-10-17	1.84583	0.541667	2.35	0
2014-10-18	1.85833	0.545833	2.35417	0
2014-10-19	1.875	0.5375	2.35417	0
2014-10-20	1.875	0.541667	2.38333	0
2014-10-21	1.875	0.545833	2.39583	0
2014-10-22	1.87083	0.545833	2.37917	0
2014-10-23	1.875	0.55	2.3875	0
2014-10-24	1.85417	0.5375	2.35	0
2014-10-25	1.85	0.541667	2.34583	0
2014-10-26	1.8625	0.5375	2.3625	0
2014-10-27	1.875	0.545833	2.375	0
2014-10-28	1.9	0.55	2.41667	0
2014-10-29	1.892	0.556	2.416	0
2014-10-30	1.92917	0.583333	2.4625	0
2014-10-31	1.9	0.595833	2.43333	0
2014-11-01	1.85833	0.558333	2.36667	0
2014-11-02	1.8375	0.541667	2.3375	0
2014-11-03	1.85417	0.529167	2.36667	0
2014-11-04	1.86667	0.541667	2.38333	0
2014-11-05	1.92917	0.591667	2.4375	0
2014-11-06	1.90833	0.620833	2.4	0
2014-11-07	1.89583	0.604167	2.37083	0
2014-11-08	1.92083	0.604167	2.37917	0
2014-11-09	1.9	0.591667	2.375	0
2014-11-10	1.9	0.591667	2.375	0
2014-11-11	1.9	0.591667	2.36667	0
2014-11-12	1.87917	0.579167	2.3	0
2014-11-13	1.8625	0.566667	2.2625	0
2014-11-14	1.84167	0.554167	2.2375	0
2014-11-15	1.87917	0.5625	2.2625	0
2014-11-16	1.9125	0.591667	2.30417	0
2014-11-17	1.92083	0.608333	2.31667	0
2014-11-18	1.92917	0.6625	2.32083	0
2014-11-19	1.86667	0.654167	2.24167	0
2014-11-20	1.84583	0.566667	2.18333	0
2014-11-21	1.8375	0.55	2.17083	0
2014-11-22	1.82083	0.541667	2.14583	0
2014-11-23	1.85417	0.525	2.1625	0
2014-11-24	1.85833	0.55	2.16667	0
2014-11-25	1.85417	0.554167	2.15417	0
2014-11-26	1.8875	0.554167	2.175	0
2014-11-27	1.8625	0.55	2.17917	0
2014-11-28	1.87083	0.5625	2.1875	0
2014-11-29	1.87917	0.554167	2.175	0
2014-11-30	1.87083	0.558333	2.1875	0
2014-12-01	1.87917	0.566667	2.19583	0
2014-12-02	1.89583	0.583333	2.20417	0
2014-12-03	1.90417	0.5875	2.20833	0
2014-12-04	1.90833	0.6	2.225	0
2014-12-05	1.91667	0.604167	2.2375	0
2014-12-06	1.90417	0.620833	2.20417	0
2014-12-07	1.9	0.616667	2.19167	0
2014-12-08	1.875	0.6	2.16667	0
2014-12-09	1.8625	0.575	2.1625	0
2014-12-10	1.8875	0.579167	2.17083	0
2014-12-11	1.89583	0.579167	2.1875	0
2014-12-12	1.89583	0.583333	2.19167	0
2014-12-13	1.87917	0.566667	2.17083	0
2014-12-14	1.9	0.570833	2.2	0
2014-12-15	1.87917	0.554167	2.175	0
2014-12-16	1.86667	0.554167	2.175	0
2014-12-17	1.87083	0.545833	2.18333	0
2014-12-18	1.90833	0.55	2.20833	0
2014-12-19	1.9	0.554167	2.21667	0
2014-12-20	1.90833	0.579167	2.22917	0
2014-12-21	1.92917	0.591667	2.25417	0
2014-12-22	1.89583	0.591667	2.23333	0
2014-12-23	1.9	0.583333	2.225	0
2014-12-24	1.9	0.583333	2.225	0
2014-12-25	1.89583	0.583333	2.225	0
2014-12-26	1.9125	0.570833	2.22917	0
2014-12-27	1.9375	0.591667	2.25	0
2014-12-28	1.89167	0.570833	2.22083	0
2014-12-29	1.925	0.583333	2.24583	0
2014-12-30	1.93333	0.579167	2.24167	0
2014-12-31	1.95833	0.595833	2.2625	0
2015-01-01	1.94583	0.5625	2.24167	0
2015-01-02	1.94583	0.570833	2.26667	0
2015-01-03	1.9625	0.595833	2.3	0
2015-01-04	1.95833	0.608333	2.2875	0
2015-01-05	1.97917	0.625	2.30417	0
2015-01-06	1.975	0.625	2.275	0
2015-01-07	2.00417	0.620833	2.31667	0
2015-01-08	2.0125	0.641667	2.34583	0
2015-01-09	2.02083	0.654167	2.36667	0
2015-01-10	2.0375	0.66875	2.37708	0
2015-01-11	2.05	0.670833	2.37917	0
2015-01-12	1.99167	0.658333	2.34583	0
2015-01-13	1.97083	0.6375	2.3	0
2015-01-14	2.00417	0.65	2.34583	0
2015-01-15	2.00833	0.654167	2.36667	0
2015-01-16	2.00417	0.658333	2.36667	0
2015-01-17	1.99583	0.658333	2.34583	0
2015-01-18	1.96667	0.629167	2.3	0
2015-01-19	1.94167	0.604167	2.27083	0
2015-01-20	1.9875	0.6	2.325	0
2015-01-21	2.0125	0.645833	2.36667	0
2015-01-22	2.075	0.695833	2.42917	0
2015-01-23	2.03333	0.695833	2.37917	0
2015-01-24	2.075	0.704167	2.42917	0
2015-01-25	3.30833	0.704167	2.625	4.59259
2015-01-26	6.65417	0.741667	3.6615	7.54496
2015-01-27	5.70417	0.8625	9.11	0
2015-01-28	4.9375	1.02917	9.1688	0
2015-01-29	4.64167	1.12083	8.8067	0
2015-01-30	4.41667	1.19583	8.91667	0
2015-01-31	4.23333	1.25833	8.76667	0
2015-02-01	3.92083	1.325	8.6125	0
2015-02-02	3.52917	1.325	8.20833	0
2015-02-03	3.17083	1.35	7.99583	0
2015-02-04	2.875	1.39167	7.79167	0
2015-02-05	2.72917	1.425	7.625	0
2015-02-06	2.60417	1.43333	7.39167	0
2015-02-07	2.54167	1.44167	7.20833	0
2015-02-08	2.475	1.44583	7.05417	0
2015-02-09	2.43333	1.42083	6.8875	0
2015-02-10	2.425	1.4	6.71667	0
2015-02-11	2.37083	1.35	6.5375	0
2015-02-12	2.37083	1.30417	6.3875	0
2015-02-13	2.32083	1.225	6.12083	0
2015-02-14	2.27083	1.175	5.85417	0
2015-02-15	2.25833	1.10833	5.69583	0
2015-02-16	2.27083	1.08333	5.6125	0
2015-02-17	2.2625	1.05833	5.47083	0
2015-02-18	2.2625	1.05	5.4375	0
2015-02-19	2.27917	1.07083	5.39583	0
2015-02-20	2.25833	1.05833	5.1875	0
2015-02-21	2.23333	1.0375	5	0
2015-02-22	2.2375	1.03333	4.86667	0
2015-02-23	2.22083	1.01667	4.69167	0
2015-02-24	2.19583	1	4.5	0
2015-02-25	2.12083	0.929167	4.25417	0
2015-02-26	2.125	0.8875	4.17083	0
2015-02-27	2.10833	0.858333	4.07917	0
2015-02-28	2.1	0.820833	4.00833	0
2015-03-01	2.15	0.816667	4.00833	0
2015-03-02	2.14167	0.820833	3.99583	0
2015-03-03	2.17083	0.833333	3.98333	0
2015-03-04	2.175	0.841667	3.9625	0
2015-03-05	2.19167	0.875	3.85833	0
2015-03-06	2.19167	0.9	3.74167	0
2015-03-07	2.175	0.883333	3.59583	0
2015-03-08	2.15833	0.845833	3.52083	0
2015-03-09	2.175	0.85	3.45417	0
2015-03-10	2.1625	0.816667	3.4	0
2015-03-11	2.14583	0.808333	3.32083	0
2015-03-12	2.09583	0.7875	3.21667	0
2015-03-13	2.10833	0.7875	3.18333	0
2015-03-14	2.10417	0.791667	3.09583	0
2015-03-15	2.07917	0.791667	3.00417	0
2015-03-16	2.13333	0.791667	2.99583	0
2015-03-17	2.10417	0.820833	2.9	0
2015-03-18	2.025	0.741667	2.7625	0
2015-03-19	2.07083	0.725	2.81667	0
2015-03-20	2.0625	0.75	2.75417	0
2015-03-21	2.10417	0.745833	2.75833	0
2015-03-22	2.1	0.758333	2.775	0
2015-03-23	2.0625	0.720833	2.69583	0
2015-03-24	2	0.666667	2.6375	0
2015-03-25	2	0.654167	2.61667	0
2015-03-26	2.00417	0.6625	2.625	0
2015-03-27	2.016	0.672	2.604	0
2015-03-28	2.02083	0.6625	2.58333	0.656084
2015-03-29	2.275	0.6625	2.70833	1.31217
2015-03-30	2.52083	0.666667	3.08333	0
2015-03-31	2.42917	0.695833	3.37083	0
2015-04-01	2.3125	0.733333	3.54583	0
2015-04-02	2.26667	0.7625	3.60417	0
2015-04-03	2.24167	0.7625	3.575	0
2015-04-04	2.1875	0.741667	3.45	0
2015-04-05	2.17083	0.7	3.37083	0
2015-04-06	2.17083	0.691667	3.3125	0
2015-04-07	2.18333	0.695833	3.29583	0
2015-04-08	2.24583	0.7625	3.33333	0
2015-04-09	2.22083	0.791667	3.225	0
2015-04-10	2.22083	0.8	3.1625	0
2015-04-11	2.18333	0.7625	3.0875	0
2015-04-12	2.1875	0.75	3.05417	0
2015-04-13	2.19583	0.775	3.04167	0
2015-04-14	2.15	0.7625	2.94583	0
2015-04-15	2.07917	0.704167	2.84583	0
2015-04-16	2.025	0.65	2.75417	0
2015-04-17	1.98333	0.6125	2.7125	0
2015-04-18	2	0.591667	2.71667	0
2015-04-19	2	0.608333	2.7	0
2015-04-20	2	0.608333	2.66667	0
2015-04-21	2	0.6125	2.6375	0
2015-04-22	2.01667	0.629167	2.65	0
2015-04-23	2.0625	0.645833	2.67083	0
2015-04-24	2.0625	0.675	2.62917	0
2015-04-25	2.05417	0.691667	2.60833	0
2015-04-26	1.9875	0.6625	2.5125	0
2015-04-27	1.95	0.616667	2.425	0
2015-04-28	1.92917	0.575	2.37917	0
2015-04-29	1.91667	0.558333	2.35833	0
2015-04-30	1.90417	0.541667	2.35	0
2015-05-01	1.9875	0.570833	2.42083	0
2015-05-02	2.02917	0.616667	2.48333	0
2015-05-03	2.05417	0.65	2.5125	0
2015-05-04	2.02083	0.6625	2.45833	0
2015-05-05	2.00833	0.6625	2.4125	0
2015-05-06	1.98333	0.641667	2.36667	0
2015-05-07	1.96667	0.6375	2.32917	0
2015-05-08	1.95833	0.616667	2.30417	0
2015-05-09	1.95417	0.604167	2.27917	0
2015-05-10	1.925	0.570833	2.24583	0
2015-05-11	1.8875	0.55	2.2125	0
2015-05-12	1.89167	0.541667	2.19583	0
2015-05-13	1.875	0.5375	2.17917	0
2015-05-14	1.86667	0.5125	2.17083	0
2015-05-15	1.9	0.529167	2.1875	0
2015-05-16	1.94167	0.545833	2.2375	0
2015-05-17	1.9625	0.579167	2.2375	0
2015-05-18	1.9375	0.570833	2.20417	0
2015-05-19	1.92917	0.554167	2.2	0
2015-05-20	1.9375	0.554167	2.20417	0
2015-05-21	1.95	0.55	2.20833	0
2015-05-22	1.95	0.5625	2.21667	0
2015-05-23	1.92917	0.554167	2.17917	0
2015-05-24	1.9375	0.554167	2.2	0
2015-05-25	1.87083	0.525	2.12083	0
2015-05-26	1.87917	0.479167	2.13333	0
2015-05-27	1.89583	0.483333	2.15833	0
2015-05-28	1.92917	0.5125	2.18333	0
2015-05-29	1.93333	0.533333	2.20417	0
2015-05-30	1.92083	0.5375	2.175	0
2015-05-31	1.84167	0.504167	2.10417	0
2015-06-01	1.79583	0.45	2.04583	0
2015-06-02	1.83333	0.425	2.07083	0
2015-06-03	1.81667	0.408333	2.075	0
2015-06-04	1.87083	0.425	2.12917	0
2015-06-05	1.92917	0.445833	2.20833	0
2015-06-06	1.92917	0.475	2.20833	0
2015-06-07	1.91667	0.4875	2.19167	0
2015-06-08	1.83333	0.466667	2.10417	0
2015-06-09	1.83333	0.408333	2.10417	0
2015-06-10	1.8125	0.404167	2.09583	0
2015-06-11	1.875	0.425	2.15417	0
2015-06-12	1.92083	0.441667	2.21667	0
2015-06-13	1.97917	0.525	2.28333	0
2015-06-14	1.94583	0.533333	2.23333	0
2015-06-15	1.89583	0.529167	2.175	0
2015-06-16	1.82917	0.475	2.1125	0
2015-06-17	1.84583	0.454167	2.1125	0
2015-06-18	1.85833	0.4625	2.11667	0
2015-06-19	1.87917	0.470833	2.1375	0
2015-06-20	1.87917	0.4875	2.125	0
2015-06-21	1.87917	0.495833	2.125	0
2015-06-22	1.87083	0.491667	2.11667	0
2015-06-23	1.84167	0.475	2.0875	0
2015-06-24	1.79583	0.45	2.03333	0
2015-06-25	1.75833	0.3875	1.99167	0
2015-06-26	1.77917	0.383333	2.01667	0
2015-06-27	1.81667	0.370833	2.05	0
2015-06-28	1.816	0.4	2.072	0
2015-06-29	1.80417	0.408333	2.06667	0
2015-06-30	1.80833	0.425	2.06667	0
2015-07-01	1.82083	0.4375	2.0625	0
2015-07-02	1.82917	0.4375	2.075	0
2015-07-03	1.88333	0.458333	2.125	0
2015-07-04	1.90417	0.483333	2.1375	0
2015-07-05	1.90833	0.5	2.1375	0
2015-07-06	1.9125	0.508333	2.1375	0
2015-07-07	1.92917	0.525	2.18333	0
2015-07-08	1.93333	0.529167	2.16667	0
2015-07-09	1.92917	0.533333	2.1625	0
2015-07-10	1.93333	0.5375	2.15417	0
2015-07-11	1.85417	0.5	2.0875	0
2015-07-12	1.84167	0.445833	2.05833	0
2015-07-13	1.84583	0.420833	2.05417	0
2015-07-14	1.86667	0.4	2.05833	0
2015-07-15	1.9	0.366667	2.075	0
2015-07-16	1.8875	0.366667	2.1	0
2015-07-17	1.90833	0.3875	2.15833	0
2015-07-18	1.90833	0.416667	2.17917	0
2015-07-19	1.9125	0.4375	2.18333	0
2015-07-20	1.85	0.433333	2.12083	0
2015-07-21	1.9	0.416667	2.15833	0
2015-07-22	1.95	0.4	2.17917	0
2015-07-23	1.975	0.429167	2.24167	0
2015-07-24	1.975	0.433333	2.2875	0
2015-07-25	1.94167	0.429167	2.26667	0
2015-07-26	1.99167	0.454167	2.35417	0
2015-07-27	1.93333	0.466667	2.275	0
2015-07-28	1.78333	0.45	2.13333	0

## Sheet: Sand dune Gobabeb
TIMESTAMP	vegetation 7.5cm	bare soil 15cm	Rain
Unit	m^3/m^3	m^3/m^3	mm
2014-07-28 10:00:00	0.545833	0.295833	0
2014-07-29	0.545833	0.3	0
2014-07-30	0.55	0.3125	0
2014-07-31	0.554167	0.320833	0
2014-08-01	0.570833	0.333333	0
2014-08-02	0.5625	0.329167	0
2014-08-03	0.566667	0.329167	0
2014-08-04	0.558333	0.316667	0
2014-08-05	0.545833	0.283333	0
2014-08-06	0.5375	0.270833	0
2014-08-07	0.525	0.270833	0
2014-08-08	0.533333	0.2875	0
2014-08-09	0.533333	0.295833	0
2014-08-10	0.5375	0.275	0
2014-08-11	0.5375	0.3	0
2014-08-12	0.525	0.3	0
2014-08-13	0.533333	0.275	0
2014-08-14	0.5375	0.283333	0
2014-08-15	0.541667	0.325	0
2014-08-16	0.583333	0.3375	0
2014-08-17	0.595833	0.35	0
2014-08-18	0.575	0.341667	0
2014-08-19	0.558333	0.3375	0
2014-08-20	0.570833	0.341667	0
2014-08-21	0.554167	0.333333	0
2014-08-22	0.5625	0.3375	0
2014-08-23	0.5833	0.3417	0
2014-08-24	0.591667	0.341667	0
2014-08-25	0.566667	0.341667	0
2014-08-26	0.575	0.3375	0
2014-08-27	0.575	0.3375	0
2014-08-28	0.566667	0.333333	0
2014-08-29	0.5625	0.3333	0
2014-08-30	0.604167	0.354167	0
2014-08-31	0.620833	0.35	0
2014-09-01	0.620833	0.35	0
2014-09-02	0.6	0.35	0
2014-09-03	0.591667	0.341667	0
2014-09-04	0.629167	0.375	0
2014-09-05	0.641667	0.3875	0
2014-09-06	0.65	0.404167	0
2014-09-07	0.6625	0.416667	0
2014-09-08	0.675	0.420833	0
2014-09-09	0.675	0.4125	0
2014-09-10	0.6625	0.4	0
2014-09-11	0.658333	0.391667	0
2014-09-12	0.65	0.383333	0
2014-09-13	0.65	0.395833	0
2014-09-14	0.65	0.433333	0
2014-09-15	0.679167	0.416667	0
2014-09-16	0.6625	0.429167	0
2014-09-17	0.6125	0.4	0
2014-09-18	0.620833	0.395833	0
2014-09-19	0.620833	0.408333	0
2014-09-20	0.6375	0.445833	0
2014-09-21	0.658333	0.458333	0
2014-09-22	0.65	0.441667	0
2014-09-23	0.629167	0.416667	0.984125
2014-09-24	0.629167	0.454167	0
2014-09-25	0.65	0.454167	0
2014-09-26	0.645833	0.441667	0
2014-09-27	0.6375	0.45	0
2014-09-28	0.629167	0.429167	0
2014-09-29	0.625	0.4375	0
2014-09-30	0.629167	0.433333	0
2014-10-01	0.641667	0.458333	0
2014-10-02	0.654167	0.479167	0
2014-10-03	0.654167	0.479167	0
2014-10-04	0.658333	0.483333	0
2014-10-05	0.6625	0.483333	0
2014-10-06	0.658333	0.483333	0
2014-10-07	0.6625	0.4875	0
2014-10-08	0.675	0.475	0
2014-10-09	0.670833	0.479167	0
2014-10-10	0.658333	0.466667	0
2014-10-11	0.654167	0.479167	0
2014-10-12	0.670833	0.495833	0
2014-10-13	0.7	0.516667	0
2014-10-14	0.7	0.516667	0
2014-10-15	0.7	0.508333	0
2014-10-16	0.6875	0.508333	0
2014-10-17	0.683333	0.508333	0
2014-10-18	0.7	0.516667	0
2014-10-19	0.683333	0.516667	0
2014-10-20	0.6875	0.5125	0
2014-10-21	0.691667	0.525	0
2014-10-22	0.7	0.525	0
2014-10-23	0.7	0.558333	0
2014-10-24	0.691667	0.55	0
2014-10-25	0.7	0.545833	0
2014-10-26	0.7	0.55	0
2014-10-27	0.7	0.554167	0
2014-10-28	0.704167	0.570833	0
2014-10-29	0.7	0.566667	0
2014-10-30	0.720833	0.591667	0
2014-10-31	0.7375	0.595833	0
2014-11-01	0.708333	0.566667	0
2014-11-02	0.7	0.554167	0
2014-11-03	0.691667	0.55	0
2014-11-04	0.716667	0.575	0
2014-11-05	0.733333	0.604167	0
2014-11-06	0.7625	0.6375	0
2014-11-07	0.7625	0.629167	0
2014-11-08	0.745833	0.629167	0
2014-11-09	0.75	0.633333	0
2014-11-10	0.75	0.633333	0
2014-11-11	0.754167	0.6375	0
2014-11-12	0.754167	0.6375	0
2014-11-13	0.745833	0.6125	0
2014-11-14	0.745833	0.608333	0
2014-11-15	0.7375	0.616667	0
2014-11-16	0.754167	0.6375	0
2014-11-17	0.766667	0.645833	0
2014-11-18	0.791667	0.654167	0
2014-11-19	0.808333	0.6625	0
2014-11-20	0.770833	0.645833	0
2014-11-21	0.758333	0.6375	0
2014-11-22	0.733333	0.6125	0
2014-11-23	0.729167	0.6125	0
2014-11-24	0.745833	0.633333	0
2014-11-25	0.745833	0.629167	0
2014-11-26	0.745833	0.633333	0
2014-11-27	0.745833	0.633333	0
2014-11-28	0.75	0.633333	0
2014-11-29	0.75	0.6375	0
2014-11-30	0.745833	0.641667	0
2014-12-01	0.758333	0.641667	0
2014-12-02	0.7625	0.645833	0
2014-12-03	0.766667	0.645833	0
2014-12-04	0.775	0.654167	0
2014-12-05	0.775	0.654167	0
2014-12-06	0.795833	0.658333	0
2014-12-07	0.8	0.6625	0
2014-12-08	0.783333	0.654167	0
2014-12-09	0.775	0.645833	0
2014-12-10	0.766667	0.645833	0
2014-12-11	0.775	0.65	0
2014-12-12	0.766667	0.65	0
2014-12-13	0.766667	0.65	0
2014-12-14	0.754167	0.645833	0
2014-12-15	0.754167	0.641667	0
2014-12-16	0.745833	0.6375	0
2014-12-17	0.741667	0.6375	0
2014-12-18	0.745833	0.641667	0
2014-12-19	0.75	0.645833	0
2014-12-20	0.754167	0.645833	0
2014-12-21	0.7625	0.65	0
2014-12-22	0.7625	0.654167	0
2014-12-23	0.758333	0.65	0
2014-12-24	0.770833	0.65	0
2014-12-25	0.770833	0.658333	0
2014-12-26	0.766667	0.65	0
2014-12-27	0.775	0.654167	0
2014-12-28	0.7625	0.65	0
2014-12-29	0.7625	0.65	0
2014-12-30	0.770833	0.654167	0
2014-12-31	0.770833	0.658333	0
2015-01-01	0.7625	0.65	0
2015-01-02	0.754167	0.6375	0
2015-01-03	0.758333	0.645833	0
2015-01-04	0.770833	0.65	0
2015-01-05	0.775	0.658333	0
2015-01-06	0.733333	0.654167	0
2015-01-07	0.7625	0.6625	0
2015-01-08	0.8	0.675	0
2015-01-09	0.791667	0.679167	0
2015-01-10	0.791667	0.704167	0
2015-01-11	0.804167	0.725	0
2015-01-12	0.766667	0.7125	0
2015-01-13	0.745833	0.675	0
2015-01-14	0.766667	0.675	0
2015-01-15	0.770833	0.695833	0
2015-01-16	0.75	0.675	0
2015-01-17	0.75	0.670833	0
2015-01-18	0.704167	0.6625	0
2015-01-19	0.683333	0.658333	0
2015-01-20	0.729167	0.65	0
2015-01-21	0.75	0.666667	0
2015-01-22	0.8125	0.725	0
2015-01-23	0.758333	0.704167	0
2015-01-24	0.791667	0.725	0
2015-01-25	0.708333	0.704167	4.59259
2015-01-26	0.758333	0.679167	7.54496
2015-01-27	0.820833	0.716667	0
2015-01-28	0.791667	0.733333	0
2015-01-29	0.770833	0.716667	0
2015-01-30	0.75	0.7	0
2015-01-31	0.766667	0.695833	0
2015-02-01	0.754167	0.691667	0
2015-02-02	0.7375	0.670833	0
2015-02-03	0.7375	0.666667	0
2015-02-04	0.729167	0.666667	0
2015-02-05	0.716667	0.670833	0
2015-02-06	0.775	0.6625	0
2015-02-07	0.783333	0.666667	0
2015-02-08	0.7875	0.666667	0
2015-02-09	0.779167	0.666667	0
2015-02-10	0.7875	0.666667	0
2015-02-11	0.7875	0.670833	0
2015-02-12	0.795833	0.670833	0
2015-02-13	0.7875	0.670833	0
2015-02-14	0.754167	0.658333	0
2015-02-15	0.745833	0.658333	0
2015-02-16	0.75	0.654167	0
2015-02-17	0.75	0.654167	0
2015-02-18	0.783333	0.654167	0
2015-02-19	0.804167	0.666667	0
2015-02-20	0.7875	0.675	0
2015-02-21	0.8125	0.670833	0
2015-02-22	0.8125	0.679167	0
2015-02-23	0.820833	0.679167	0
2015-02-24	0.8125	0.683333	0
2015-02-25	0.770833	0.670833	0
2015-02-26	0.754167	0.658333	0
2015-02-27	0.766667	0.654167	0
2015-02-28	0.741667	0.65	0
2015-03-01	0.7625	0.645833	0
2015-03-02	0.7625	0.654167	0
2015-03-03	0.791667	0.65	0
2015-03-04	0.804167	0.658333	0
2015-03-05	0.825	0.670833	0
2015-03-06	0.858333	0.7	0
2015-03-07	0.841667	0.7	0
2015-03-08	0.841667	0.7	0
2015-03-09	0.85	0.704167	0
2015-03-10	0.85	0.708333	0
2015-03-11	0.845833	0.7	0
2015-03-12	0.816667	0.6875	0
2015-03-13	0.85	0.6875	0
2015-03-14	0.866667	0.7	0
2015-03-15	0.8375	0.7	0
2015-03-16	0.916667	0.716667	0
2015-03-17	0.895833	0.729167	0
2015-03-18	0.833333	0.704167	0
2015-03-19	0.866667	0.683333	0
2015-03-20	0.8625	0.7	0
2015-03-21	0.8625	0.7	0
2015-03-22	0.875	0.7	0
2015-03-23	0.845833	0.7	0
2015-03-24	0.804167	0.670833	0
2015-03-25	0.816667	0.666667	0
2015-03-26	0.816667	0.658333	0
2015-03-27	0.833333	0.666667	0
2015-03-28	0.845833	0.670833	0.656084
2015-03-29	0.816667	0.670833	1.31217
2015-03-30	0.8125	0.654167	0
2015-03-31	0.816667	0.654167	0
2015-04-01	0.825	0.65	0
2015-04-02	0.820833	0.654167	0
2015-04-03	0.829167	0.6625	0
2015-04-04	0.8	0.6625	0
2015-04-05	0.795833	0.645833	0
2015-04-06	0.791667	0.6375	0
2015-04-07	0.808333	0.6375	0
2015-04-08	0.870833	0.658333	0
2015-04-09	0.879167	0.691667	0
2015-04-10	0.870833	0.7	0
2015-04-11	0.85	0.6875	0
2015-04-12	0.85	0.683333	0
2015-04-13	0.870833	0.7	0
2015-04-14	0.854167	0.7	0
2015-04-15	0.816667	0.679167	0
2015-04-16	0.770833	0.65	0
2015-04-17	0.75	0.608333	0
2015-04-18	0.758333	0.6	0
2015-04-19	0.7625	0.6	0
2015-04-20	0.766667	0.6	0
2015-04-21	0.783333	0.604167	0
2015-04-22	0.795833	0.616667	0
2015-04-23	0.8375	0.633333	0
2015-04-24	0.8375	0.65	0
2015-04-25	0.854167	0.658333	0
2015-04-26	0.816667	0.654167	0
2015-04-27	0.7875	0.629167	0
2015-04-28	0.766667	0.608333	0
2015-04-29	0.7375	0.6	0
2015-04-30	0.745833	0.6	0
2015-05-01	0.804167	0.6	0
2015-05-02	0.825	0.620833	0
2015-05-03	0.85	0.65	0
2015-05-04	0.8375	0.654167	0
2015-05-05	0.85	0.654167	0
2015-05-06	0.829167	0.654167	0
2015-05-07	0.816667	0.645833	0
2015-05-08	0.816667	0.645833	0
2015-05-09	0.816667	0.645833	0
2015-05-10	0.791667	0.6375	0
2015-05-11	0.783333	0.6	0
2015-05-12	0.775	0.6	0
2015-05-13	0.758333	0.6	0
2015-05-14	0.754167	0.6	0
2015-05-15	0.779167	0.6	0
2015-05-16	0.808333	0.6	0
2015-05-17	0.829167	0.616667	0
2015-05-18	0.8125	0.616667	0
2015-05-19	0.8	0.6	0
2015-05-20	0.795833	0.6	0
2015-05-21	0.8	0.6125	0
2015-05-22	0.8125	0.6125	0
2015-05-23	0.7875	0.6	0
2015-05-24	0.7875	0.6	0
2015-05-25	0.745833	0.6	0
2015-05-26	0.7375	0.6	0
2015-05-27	0.741667	0.6	0
2015-05-28	0.783333	0.6	0
2015-05-29	0.779167	0.6	0
2015-05-30	0.775	0.6	0
2015-05-31	0.725	0.6	0
2015-06-01	0.675	0.575	0
2015-06-02	0.666667	0.533333	0
2015-06-03	0.666667	0.525	0
2015-06-04	0.6875	0.525	0
2015-06-05	0.733333	0.55	0
2015-06-06	0.733333	0.5625	0
2015-06-07	0.733333	0.570833	0
2015-06-08	0.695833	0.570833	0
2015-06-09	0.679167	0.520833	0
2015-06-10	0.666667	0.495833	0
2015-06-11	0.683333	0.516667	0
2015-06-12	0.716667	0.533333	0
2015-06-13	0.775	0.575	0
2015-06-14	0.7875	0.6	0
2015-06-15	0.741667	0.6	0
2015-06-16	0.708333	0.583333	0
2015-06-17	0.7125	0.558333	0
2015-06-18	0.7125	0.566667	0
2015-06-19	0.741667	0.566667	0
2015-06-20	0.754167	0.579167	0
2015-06-21	0.75	0.583333	0
2015-06-22	0.754167	0.6	0
2015-06-23	0.725	0.595833	0
2015-06-24	0.683333	0.566667	0
2015-06-25	0.675	0.5125	0
2015-06-26	0.670833	0.5	0
2015-06-27	0.683333	0.5	0
2015-06-28	0.691667	0.520833	0
2015-06-29	0.691667	0.520833	0
2015-06-30	0.6875	0.520833	0
2015-07-01	0.695833	0.529167	0
2015-07-02	0.720833	0.5375	0
2015-07-03	0.770833	0.554167	0
2015-07-04	0.770833	0.6	0
2015-07-05	0.783333	0.6	0
2015-07-06	0.783333	0.6	0
2015-07-07	0.8	0.6	0
2015-07-08	0.8	0.6	0
2015-07-09	0.8	0.6	0
2015-07-10	0.8	0.6	0
2015-07-11	0.745833	0.6	0
2015-07-12	0.729167	0.591667	0
2015-07-13	0.704167	0.545833	0
2015-07-14	0.704167	0.5375	0
2015-07-15	0.683333	0.504167	0
2015-07-16	0.666667	0.4875	0
2015-07-17	0.683333	0.491667	0
2015-07-18	0.708333	0.520833	0
2015-07-19	0.708333	0.533333	0
2015-07-20	0.691667	0.533333	0
2015-07-21	0.7	0.504167	0
2015-07-22	0.708333	0.5	0
2015-07-23	0.729167	0.516667	0
2015-07-24	0.725	0.525	0
2015-07-25	0.691667	0.5125	0
2015-07-26	0.75	0.529167	0
2015-07-27	0.7125	0.541667	0
2015-07-28	0.657143	0.521429	0
		0.52	0

## Sheet: Gravel plain Kleinberg
TIMESTAMP	Bare soil (5cm)%	Rain
Unit	m^3/m^3	mm
2014-01-02	0.514286	0
2014-01-03	0.416667	0
2014-01-04	0.4625	0
2014-01-05	0.508333	0
2014-01-06 23:00:00	0.4125	0
2014-01-07	0.383333	0
2014-01-08 23:00:00	0.4375	0
2014-01-09	0.4	0
2014-01-10 23:00:00	0.408333	0
2014-01-11	0.445833	0
2014-01-12 23:00:00	0.433333	0
2014-01-13	0.4375	0
2014-01-14 23:00:00	0.425	0
2014-01-15	0.458333	0
2014-01-16 23:00:00	0.6625	3.51462
2014-01-17	0.758333	0
2014-01-18 23:00:00	0.633333	0
2014-01-19	0.55	0
2014-01-20 23:00:00	0.533333	0
2014-01-21	0.4625	0
2014-01-22 23:00:00	0.483333	0
2014-01-23	0.479167	0
2014-01-24 23:00:00	0.466667	0
2014-01-25	0.433333	0
2014-01-26 23:00:00	0.441667	0
2014-01-27	0.4	0
2014-01-28 23:00:00	0.45	0
2014-01-29	0.4875	0
2014-01-30 23:00:00	0.466667	0
2014-01-31	0.445833	0
2014-02-01 23:00:00	0.433333	0
2014-02-02 23:00:00	0.520833	0
2014-02-03	0.5375	0
2014-02-04 23:00:00	0.508333	0.439327
2014-02-05	0.579167	0
2014-02-06 23:00:00	0.525	0
2014-02-07 23:00:00	0.525	0
2014-02-08 23:00:00	0.504167	0
2014-02-09	0.416667	0
2014-02-10 23:00:00	0.495833	0
2014-02-11	0.7	4.39327
2014-02-12 23:00:00	0.891667	0
2014-02-13	0.841667	0
2014-02-14 23:00:00	0.733333	0
2014-02-15	0.6375	0
2014-02-16 23:00:00	0.595833	0
2014-02-17	0.529167	0
2014-02-18 23:00:00	0.566667	0
2014-02-19	0.533333	0
2014-02-20 23:00:00	0.545833	0
2014-02-21	0.479167	0
2014-02-22 23:00:00	0.454167	0
2014-02-23	0.45	0
2014-02-24 23:00:00	0.470833	0
2014-02-25	0.479167	0
2014-02-26 23:00:00	0.4625	0.878655
2014-02-27	0.583333	0
2014-02-28 23:00:00	0.570833	0
2014-03-01	0.525	0
2014-03-02 23:00:00	0.466667	0
2014-03-03	0.45	0
2014-03-04 23:00:00	0.466667	0
2014-03-05	0.516667	0
2014-03-06 23:00:00	0.525	0
2014-03-07	0.520833	0
2014-03-08 23:00:00	0.525	0
2014-03-09	0.525	0
2014-03-10 23:00:00	0.4875	0
2014-03-11	0.5125	0
2014-03-12 23:00:00	0.458333	0
2014-03-13 23:00:00	0.458333	0
2014-03-14	0.483333	0
2014-03-15 23:00:00	0.4875	0
2014-03-16	0.504167	0
2014-03-17 23:00:00	0.5125	0
2014-03-18	0.520833	0
2014-03-19	0.466667	0
2014-03-20	0.441667	0
2014-03-21	0.458333	0
2014-03-22	0.4625	0
2014-03-23	0.416667	0.878654
2014-03-24 23:00:00	0.6875	0
2014-03-25 23:00:00	0.595833	0
2014-03-26 23:00:00	0.466667	0
2014-03-27	0.445833	0
2014-03-28 23:00:00	0.4625	0
2014-03-29	0.4625	0
2014-03-30 23:00:00	0.475	0
2014-03-31 23:00:00	0.458333	0
2014-04-01	0.4625	0
2014-04-02 23:00:00	0.445833	0
2014-04-03 23:00:00	0.4375	0
2014-04-04 23:00:00	0.45	0
2014-04-05	0.475	0
2014-04-06 23:00:00	0.670833	2.19664
2014-04-07	0.766667	0
2014-04-08 23:00:00	0.666667	0
2014-04-09	0.616667	0
2014-04-10 23:00:00	0.508333	0
2014-04-11	0.433333	0
2014-04-12 23:00:00	0.4375	0.878655
2014-04-13	0.558333	0
2014-04-14 23:00:00	0.55	0
2014-04-15	0.533333	0
2014-04-16 23:00:00	0.483333	0
2014-04-17	0.458333	0
2014-04-18 23:00:00	0.5125	0
2014-04-19	0.566667	0
2014-04-20 23:00:00	0.5125	0
2014-04-21	0.429167	0
2014-04-22 23:00:00	0.433333	0
2014-04-23	0.383333	0
2014-04-24 23:00:00	0.4	0
2014-04-25	0.425	0
2014-04-26 23:00:00	0.454167	0
2014-04-27	0.454167	0
2014-04-28 23:00:00	0.416667	0
2014-04-29	0.35	0
2014-04-30 23:00:00	0.35	0
2014-05-01	0.404167	0
2014-05-02 23:00:00	0.408333	0
2014-05-03	0.416667	0
2014-05-04 23:00:00	0.354167	0
2014-05-05	0.3875	0
2014-05-06 23:00:00	0.420833	0
2014-05-07	0.408333	0
2014-05-08	0.420833	0
2014-05-09 23:00:00	0.441667	0
2014-05-10	0.445833	0
2014-05-11 23:00:00	0.4375	0
2014-05-12	0.445833	0
2014-05-13 23:00:00	0.404167	0
2014-05-14	0.383333	0
2014-05-15 23:00:00	0.3375	0
2014-05-16	0.341667	0
2014-05-17 23:00:00	0.345833	0
2014-05-18	0.4	0
2014-05-19 23:00:00	0.408333	0
2014-05-20	0.441667	0
2014-05-21 23:00:00	0.420833	0
2014-05-22	0.391667	0
2014-05-23 23:00:00	0.441667	0
2014-05-24	0.508333	0
2014-05-25 23:00:00	0.529167	0
2014-05-26	0.495833	0
2014-05-27 23:00:00	0.441667	0
2014-05-28	0.395833	0
2014-05-29 23:00:00	0.366667	0
2014-05-30 23:00:00	0.379167	0
2014-05-31 23:00:00	0.375	0
2014-06-01	0.425	0
2014-06-02 23:00:00	0.4375	0
2014-06-03 23:00:00	0.429167	0
2014-06-04	0.4125	0
2014-06-05 23:00:00	0.420833	0
2014-06-06	0.408333	0
2014-06-07 23:00:00	0.358333	0
2014-06-08	0.283333	0
2014-06-09 23:00:00	0.2125	0
2014-06-10	0.270833	0
2014-06-11 23:00:00	0.383333	0
2014-06-12	0.345833	0
2014-06-13 23:00:00	0.283333	0
2014-06-14	0.279167	0
2014-06-15 23:00:00	0.358333	0
2014-06-16	0.404167	0
2014-06-17 23:00:00	0.420833	0
2014-06-18	0.466667	0
2014-06-19 23:00:00	0.479167	0
2014-06-20	0.520833	0
2014-06-21 23:00:00	0.395833	0
2014-06-22	0.366667	0
2014-06-23 23:00:00	0.366667	0
2014-06-24	0.3375	0
2014-06-25 23:00:00	0.316667	0
2014-06-26	0.525	1.31798
2014-06-27 23:00:00	0.641667	0
2014-06-28	0.654167	0
2014-06-29 23:00:00	0.666667	0
2014-06-30	0.629167	0
2014-07-01 23:00:00	0.679167	0.439327
2014-07-02 23:00:00	0.704167	0.439327
2014-07-03	0.716667	0
2014-07-04 23:00:00	0.783333	0.439327
2014-07-05	0.808333	0.439327
2014-07-06 23:00:00	0.741667	0
2014-07-07	0.6625	0
2014-07-08 23:00:00	0.620833	0
2014-07-09	0.6125	0
2014-07-10 23:00:00	0.545833	0
2014-07-11	0.6	0
2014-07-12 23:00:00	0.670833	0
2014-07-13	0.604167	0
2014-07-14 23:00:00	0.629167	0
2014-07-15	0.579167	0
2014-07-16 23:00:00	0.5875	0
2014-07-17	0.508333	0
2014-07-18 23:00:00	0.529167	0
2014-07-19	0.5125	0
2014-07-20 23:00:00	0.508333	0
2014-07-21	0.525	0
2014-07-22 23:00:00	0.566667	0
2014-07-23	0.566667	0
2014-07-24 23:00:00	0.554167	0
2014-07-25	0.529167	0
2014-07-26 23:00:00	0.5375	0
2014-07-27	0.508333	0
2014-07-28 23:00:00	0.491667	0
2014-07-29	0.429167	0
2014-07-30 23:00:00	0.4	0
2014-07-31	0.408333	0
2014-08-01 23:00:00	0.4375	0
2014-08-02	0.491667	0
2014-08-03 23:00:00	0.529167	0
2014-08-04	0.508333	0
2014-08-05 23:00:00	0.454167	0
2014-08-06	0.434783	0.439327
2014-08-07	0.495833	0
2014-08-08 23:00:00	0.508333	0
2014-08-09	0.470833	0
2014-08-10 23:00:00	0.5	0
2014-08-11	0.466667	0
2014-08-12 23:00:00	0.45	0
2014-08-13	0.445833	0
2014-08-14 23:00:00	0.4625	0
2014-08-15	0.5	0
2014-08-16 23:00:00	0.508333	0
2014-08-17	0.516667	0
2014-08-18 23:00:00	0.566667	0
2014-08-19	0.625	0
2014-08-20 23:00:00	0.5875	0
2014-08-21 23:00:00	0.541667	0
2014-08-22 23:00:00	0.491667	0
2014-08-23	0.525	0
2014-08-24 23:00:00	0.525	0
2014-08-25	0.529167	0.439327
2014-08-26 23:00:00	0.55	0
2014-08-27	0.545833	0
2014-08-28 23:00:00	0.516667	0
2014-08-29	0.491667	0
2014-08-30 23:00:00	0.458333	0
2014-08-31	0.358333	0
2014-09-01 23:00:00	0.425	0
2014-09-02	0.466667	0
2014-09-03 23:00:00	0.454167	0
2014-09-04	0.504167	0
2014-09-05 23:00:00	0.5125	0
2014-09-06	0.479167	0
2014-09-07 23:00:00	0.4375	0
2014-09-08	0.358333	0
2014-09-09 23:00:00	0.383333	0
2014-09-10	0.454167	0
2014-09-11 23:00:00	0.4875	0
2014-09-12	0.475	0
2014-09-13 23:00:00	0.495833	0
2014-09-14	0.441667	0
2014-09-15 23:00:00	0.483333	0
2014-09-16	0.5	0
2014-09-17 23:00:00	0.5	0
2014-09-18	0.5375	0
2014-09-19 22:00:00	0.491667	0
2014-09-20	0.491667	0
2014-09-21 23:00:00	0.454167	0
2014-09-22	0.495833	0
2014-09-23 23:00:00	0.495833	0
2014-09-24	0.520833	0
2014-09-25 23:00:00	0.466667	0
2014-09-26	0.495833	0
2014-09-27 23:00:00	0.483333	0
2014-09-28	0.425	0
2014-09-29 23:00:00	0.433333	0
2014-09-30	0.4	0
2014-10-01 23:00:00	0.4	0
2014-10-02	0.429167	0
2014-10-03 23:00:00	0.429167	0
2014-10-04	0.4375	0
2014-10-05 23:00:00	0.441667	0
2014-10-06	0.454167	0
2014-10-07 23:00:00	0.45	0.878655
2014-10-08	0.433333	0
2014-10-09 23:00:00	0.420833	0
2014-10-10	0.366667	0
2014-10-11 23:00:00	0.420833	0
2014-10-12	0.383333	0
2014-10-13 23:00:00	0.416667	0
2014-10-14	0.420833	0
2014-10-15 23:00:00	0.433333	0
2014-10-16	0.429167	0
2014-10-17 23:00:00	0.420833	0
2014-10-18	0.445833	0
2014-10-19 23:00:00	0.433333	0
2014-10-20	0.425	0
2014-10-21 23:00:00	0.416667	0
2014-10-22	0.425	0
2014-10-23 23:00:00	0.454167	0
2014-10-24	0.433333	0
2014-10-25 23:00:00	0.433333	0
2014-10-26	0.441667	0
2014-10-27 23:00:00	0.458333	0
2014-10-28	0.454167	0
2014-10-29 23:00:00	0.466667	0
2014-10-30	0.4625	0
2014-10-31 23:00:00	0.425	0
2014-11-01	0.4125	0
2014-11-02 23:00:00	0.45	0
2014-11-03	0.429167	0
2014-11-04 23:00:00	0.4125	0
2014-11-05	0.475	0
2014-11-06 23:00:00	0.4875	0
2014-11-07	0.554167	0
2014-11-08 23:00:00	0.629167	0
2014-11-09	0.591667	0
2014-11-10 23:00:00	0.5625	0
2014-11-11	0.529167	0
2014-11-12 23:00:00	0.525	0
2014-11-13	0.516667	0
2014-11-14 23:00:00	0.495833	0
2014-11-15	0.541667	0
2014-11-16 23:00:00	0.595833	0
2014-11-17	0.6375	0
2014-11-18 23:00:00	0.645833	0
2014-11-19	0.5875	0
2014-11-20 23:00:00	0.691667	0
2014-11-21	0.691667	0
2014-11-22 23:00:00	0.675	0
2014-11-23	0.658333	0
2014-11-24 22:00:00	0.616667	0
2014-11-25 22:00:00	0.679167	0
2014-11-26 23:00:00	0.7	0
2014-11-27	0.679167	0
2014-11-28 23:00:00	0.654167	0
2014-11-29	0.708333	0
2014-11-30 23:00:00	0.666667	0
2014-12-01	0.666667	0
2014-12-02 23:00:00	0.675	0
2014-12-03	0.6875	0
2014-12-04 23:00:00	0.675	0
2014-12-05	0.654167	0
2014-12-06 23:00:00	0.65	0
2014-12-07	0.679167	0
2014-12-08 23:00:00	0.641667	0
2014-12-09	0.675	0
2014-12-10 23:00:00	0.7	0
2014-12-11	0.704167	0
2014-12-12 23:00:00	0.691667	0.439327
2014-12-13	0.670833	0
2014-12-14 23:00:00	0.704167	0
2014-12-15	0.654167	0
2014-12-16 23:00:00	0.6125	0
2014-12-17	0.695833	0
2014-12-18 23:00:00	0.704167	0
2014-12-19	0.654167	0
2014-12-20 23:00:00	0.675	0
2014-12-21	0.695833	0
2014-12-22 23:00:00	0.666667	0
2014-12-23	0.675	0
2014-12-24 23:00:00	0.670833	0
2014-12-25	0.695833	0
2014-12-26 23:00:00	0.695833	0
2014-12-27	0.729167	0
2014-12-28 23:00:00	0.670833	0
2014-12-29	0.691667	0
2014-12-30 23:00:00	0.679167	0
2014-12-31	0.7375	0
2015-01-01 23:00:00	0.725	0
2015-01-02	0.75	0
2015-01-03 23:00:00	0.75	0
2015-01-04	0.741667	0
2015-01-05 23:00:00	0.75	0
2015-01-06	0.720833	0.439327
2015-01-07 23:00:00	2.80833	10.5439
2015-01-08	3.37917	0
2015-01-09 23:00:00	2.88333	0
2015-01-10	2.26667	0
2015-01-11 23:00:00	1.60417	0
2015-01-12	1.3125	0
2015-01-13 23:00:00	1.1875	0
2015-01-14	1.22083	0
2015-01-15 23:00:00	1.15	0
2015-01-16	1.08333	0
2015-01-17 23:00:00	1.02083	0
2015-01-18	0.9875	0
2015-01-19 23:00:00	0.954167	0
2015-01-20	1.0125	0
2015-01-21 23:00:00	0.991667	0
2015-01-22	0.970833	0
2015-01-23 23:00:00	0.916667	0
2015-01-24	1.01667	0
2015-01-25 23:00:00	4.10833	13.1798
2015-01-26	4.35417	0
2015-01-27 23:00:00	3.825	0
2015-01-28	3.24167	0
2015-01-29 23:00:00	2.69167	0
2015-01-30	2.08333	0
2015-01-31 23:00:00	1.69583	0
2015-02-01	1.40417	0
2015-02-02 23:00:00	1.27083	0
2015-02-03	1.23333	0
2015-02-04 23:00:00	1.125	0
2015-02-05	1.1	0.439327
2015-02-06 23:00:00	1.09167	0
2015-02-07	1.04583	0
2015-02-08 23:00:00	1.01667	0
2015-02-09	0.975	0
2015-02-10 23:00:00	0.983333	0
2015-02-11	0.9625	0
2015-02-12 23:00:00	0.941667	0
2015-02-13	0.9	0
2015-02-14 23:00:00	0.904167	0
2015-02-15	0.908333	0
2015-02-16 23:00:00	0.933333	0
2015-02-17	0.933333	0
2015-02-18 23:00:00	0.895833	0
2015-02-19	0.891667	0
2015-02-20 23:00:00	0.8625	0
2015-02-21	0.875	0
2015-02-22 23:00:00	0.841667	0
2015-02-23	0.8375	0
2015-02-24 23:00:00	0.833333	0
2015-02-25	0.8375	0
2015-02-26 23:00:00	0.820833	0
2015-02-27	0.825	0
2015-02-28 23:00:00	0.816667	0
2015-03-01	0.833333	0
2015-03-02 23:00:00	0.833333	0
2015-03-03	0.845833	0
2015-03-04 23:00:00	0.870833	0
2015-03-05	0.854167	0
2015-03-06 23:00:00	0.8625	0
2015-03-07	0.841667	0
2015-03-08 23:00:00	0.8375	0
2015-03-09	0.820833	0
2015-03-10 23:00:00	0.8375	0
2015-03-11	0.808333	0
2015-03-12 23:00:00	0.829167	0
2015-03-13	0.795833	0
2015-03-14 23:00:00	0.775	0
2015-03-15	0.7875	0
2015-03-16 23:00:00	0.7625	0
2015-03-17	0.783333	0
2015-03-18 23:00:00	0.775	0
2015-03-19	0.779167	0
2015-03-20 23:00:00	0.75	0
2015-03-21	0.804167	0
2015-03-22 23:00:00	0.779167	0
2015-03-23	0.729167	0
2015-03-24 23:00:00	0.7375	0
2015-03-25	0.7625	0
2015-03-26 23:00:00	0.758333	0
2015-03-27	0.758333	0
2015-03-28 23:00:00	0.791667	0
2015-03-29	0.779167	0
2015-03-30	0.816667	0
2015-03-31	0.825	0
2015-04-01 23:00:00	0.829167	0
2015-04-02	0.8625	0.439327
2015-04-03 20:00:00	0.891667	0
2015-04-04 23:00:00	0.8625	0
2015-04-05	0.8875	0
2015-04-06 23:00:00	0.9	0
2015-04-07	0.895833	0
2015-04-08 23:00:00	0.929167	0
2015-04-09	0.925	0
2015-04-10 23:00:00	0.904167	0
2015-04-11	0.895833	0
2015-04-12 23:00:00	0.9125	0
2015-04-13	0.879167	0
2015-04-14 23:00:00	0.8625	0
2015-04-15	0.841667	0
2015-04-16 23:00:00	0.791667	0
2015-04-17	0.7875	0
2015-04-18 23:00:00	0.829167	0
2015-04-19	0.825	0
2015-04-20 23:00:00	0.841667	0
2015-04-21	0.85	0
2015-04-22 23:00:00	0.9	0
2015-04-23	0.854167	0
2015-04-24 23:00:00	0.845833	0
2015-04-25	0.820833	0
2015-04-26 23:00:00	0.720833	0
2015-04-27	0.725	0
2015-04-28 23:00:00	0.758333	0
2015-04-29	0.7625	0
2015-04-30 23:00:00	0.729167	0
2015-05-01	0.783333	0
2015-05-02 23:00:00	0.833333	0
2015-05-03	0.8375	0
2015-05-04 23:00:00	0.704167	0
2015-05-05	0.658333	0
2015-05-06 23:00:00	0.65	0
2015-05-07	0.641667	0
2015-05-08 23:00:00	0.65	0
2015-05-09	0.670833	0
2015-05-10 23:00:00	0.6625	0
2015-05-11	0.658333	0
2015-05-12 23:00:00	0.729167	0
2015-05-13	0.7625	0
2015-05-14	0.820833	0
2015-05-15 23:00:00	0.7875	0
2015-05-16	0.7875	0
2015-05-17 23:00:00	0.775	0
2015-05-18	0.645833	0
2015-05-19 23:00:00	0.691667	0
2015-05-20	0.7	0
2015-05-21 23:00:00	0.7375	0
2015-05-22	0.779167	0
2015-05-23 23:00:00	0.729167	0
2015-05-24	0.8	0
2015-05-25 23:00:00	0.8	0
2015-05-26	0.8125	0
2015-05-27 23:00:00	0.8125	0
2015-05-28	0.804167	0
2015-05-29 23:00:00	0.795833	0
2015-05-30	0.741667	0
2015-05-31 23:00:00	0.729167	0
2015-06-01	0.7375	0
2015-06-02 23:00:00	0.695833	0
2015-06-03	0.6875	0
2015-06-04 23:00:00	0.758333	0
2015-06-05	0.754167	0
2015-06-06 22:00:00	0.708333	0
2015-06-07 23:00:00	0.65	0
2015-06-08	0.695833	0
2015-06-09 23:00:00	0.754167	0
2015-06-10	0.716667	0
2015-06-11 23:00:00	0.720833	0
2015-06-12	0.704167	0.878655
2015-06-13 23:00:00	0.733333	0
2015-06-14	0.708333	0
2015-06-15 23:00:00	0.591667	0
2015-06-16	0.558333	0
2015-06-17 23:00:00	0.629167	0
2015-06-18	0.6375	0
2015-06-19 23:00:00	0.641667	0
2015-06-20	0.666667	0
2015-06-21 23:00:00	0.625	0
2015-06-22	0.583333	0
2015-06-23 23:00:00	0.558333	0
2015-06-24	0.666667	0
2015-06-25 23:00:00	0.616667	0
2015-06-26	0.65	0
2015-06-27 23:00:00	0.6375	0
2015-06-28	0.620833	0
2015-06-29 23:00:00	0.570833	0
2015-06-30	0.566667	0
2015-07-01 23:00:00	0.6875	0
2015-07-02	0.725	0
2015-07-03 23:00:00	0.758333	0
2015-07-04	0.770833	0
2015-07-05 23:00:00	0.691667	0
2015-07-06	0.704167	0
2015-07-07 23:00:00	0.720833	0
2015-07-08	0.679167	0
2015-07-09 23:00:00	0.633333	0
2015-07-10	0.604167	0
2015-07-11 20:00:00	0.55	0
2015-07-12 23:00:00	0.641667	0
2015-07-13	0.645833	0
2015-07-14 07:00:00	0.679167	0
2015-07-15 23:00:00	0.641667	0
2015-07-16	0.633333	0
2015-07-17 23:00:00	0.645833	0
2015-07-18	0.629167	0
2015-07-19 23:00:00	0.666667	0
2015-07-20	0.754167	0
2015-07-21 23:00:00	0.770833	0
2015-07-22	0.7625	0
2015-07-23 23:00:00	0.795833	0
2015-07-24	0.7875	0
2015-07-25 23:00:00	0.716667	0
2015-07-26	0.704167	0
2015-07-27 23:00:00	0.695833	0
2015-07-28	0.691667	0.439327
2015-07-29 23:00:00	0.791667	0
2015-07-30	0.7375	0
2015-07-31 23:00:00	0.7125	0
2015-08-01	0.720833	0
2015-08-02 23:00:00	0.616667	0
2015-08-03	0.6	0
